# Supplementary material for: 3-Nitroindoles Serving as N-Centered Nucleophiles for Aza-1,6-Michael Addition to para-Quinone Methides
Source: Molecules. 2023 Jul 20;28(14):5529. doi: 10.3390/molecules28145529 (PMC10384903; doi:10.3390/molecules28145529)
Supplement: Supplementary file 1 [file molecules-28-05529-s001.zip]

Archive with 1 entries (1 files):
- molecules-2512728-supplementary.pdf
